# Supplementary material for: The microbiome landscape of oral cancer in young patients
Source: JNCI Cancer Spectr. 2026 Apr 21;10(2):pkag022. doi: 10.1093/jncics/pkag022 (PMC13124277; doi:10.1093/jncics/pkag022)
Supplement: pkag022_Supplementary_Data [file pkag022_supplementary_data.zip]

Archive with 5 entries (5 files):
- TablesS4andS5_clean.docx
- Supplementary Methods.docx
- TableS1.xlsx
- TableS2.xlsx
- TableS3.xlsx
