# Supplementary material for: The microbiome landscape of oral cancer in young patients
Source: JNCI Cancer Spectr. 2026 Apr 21;10(2):pkag022. doi: 10.1093/jncics/pkag022 (PMC13124277; doi:10.1093/jncics/pkag022)
Supplement: pkag022_Supplementary_Data [file pkag022_supplementary_data.zip › TableS1.xlsx]

## Sheet: covs
Sample ID	Total Number of Sequenced Reads	Total Number of Uniquely Mapped Non-duplicate Reads	Total Number of Covered Bases	Median Coverage (Range)	Percentage of Bases Covered by At Least Ten Reads
Oral_1-N	421057481	418177106	2896684959	34 (0-2533620)	92
Oral_2-N	410455181	408012231	2918557517	31 (0-2327268)	92
Oral_3-N	517584857	516088827	2897464148	41 (0-396845)	92
Oral_4-N	395700169	394600062	2917990218	32 (0-305696)	92
Oral_5-N	479627226	478411073	2918318269	37 (0-297908)	93
Oral_6-N	406682356	405547311	2896554143	32 (0-329931)	92
Oral_7-N	554415926	552590211	2918620574	42 (0-301280)	93
Oral_8-N	412631122	411661044	2896651301	33 (0-272769)	92
Oral_9-N	425039700	422519294	2896771560	33 (0-2295795)	92
Oral_10-N	481888317	477747257	2897796783	38 (0-3440530)	92
OSCC_1-N	446649990	418148347	2918851526	35 (0-3018392)	92
OSCC_1-P	1047624451	1033129169	2920342889	85 (0-9572585)	93
OSCC_2-N	378771233	375554166	2917805785	32 (0-2562525)	92
OSCC_2-P	783987002	757922995	2918901778	60 (0-1040988)	93
OSCC_6-N	451370363	449110215	2903203869	37 (0-325146)	92
OSCC_6-P	820287495	812577954	2899145024	64 (0-6026882)	92
OSCC_8-N	436222628	434657551	2897226769	35 (0-341102)	92
OSCC_8-P	873787885	870891644	2899712243	67 (0-571777)	92
OSCC_9-N	399488429	397709214	2897260888	33 (0-348067)	92
OSCC_9-P	884931275	851766025	2899098618	64 (0-493533)	92
OSCC_10-N	492435888	489931134	2918506174	40 (0-1849330)	93
OSCC_10-P	748707348	746302587	2919251865	60 (0-406522)	93
OSCC_11-N	483767091	482481061	2897954495	39 (0-331091)	92
OSCC_11-P	750310525	748753699	2898523672	58 (0-413997)	92
OSCC_12-N	427217645	425377914	2896976073	35 (0-293334)	92
OSCC_12-P	678270748	676747674	2897651498	53 (0-324852)	92
OSCC_28-N	366975153	356202215	2898063303	29 (0-124651)	92
OSCC_28-P	697512715	679545790	2900030864	55 (0-218450)	92
OSCC_29-N	346284107	339634841	2897949435	28 (0-130733)	92
OSCC_29-P	916203612	904230224	2900467020	72 (0-291845)	92
OSCC_30-P	712161202	700750765	2899750385	59 (0-284578)	92
OSCC_34-P	701043020	687479775	2920725929	57 (0-347654)	93
OSCC_41-N	344845935	337086321	2918279194	26 (0-105242)	91
OSCC_41-P	671251927	655869051	2920635931	53 (0-219435)	93
OSCC_42-N	347516689	342656395	2918457806	28 (0-99104)	92
OSCC_42-P	781979141	770767696	2920843953	63 (0-298180)	93
OSCC_43-N	438145613	423726636	2919313116	35 (0-155366)	92
OSCC_43-P	740416474	728161013	2920764434	60 (0-289852)	93
OSCC_45-N	405726941	400918446	2919675208	32 (0-87686)	92
OSCC_45-P	811277405	799913666	2920659792	64 (0-311334)	93
OSCC_45-R	882001397	867779197	2920875315	69 (0-356434)	93
OSCC_46-P	697544223	687030599	2900377256	57 (0-284939)	92
OSCC_47-N	421847876	414201075	2898628466	34 (0-165858)	92
OSCC_47-P	708668438	695941778	2899854848	55 (0-219606)	92
OSCC_52-P	874093219	858449063	2900801792	63 (0-449685)	92
OSCC_53-P	862372930	848054037	2900504369	63 (0-306732)	92
OSCC_195-N	391609180	378338764	2919115092	27 (0-202398)	92
OSCC_195-P	797783252	774040289	2920502766	52 (0-537057)	93
OSCC_196-P	845690649	820132477	2901382076	61 (0-586254)	92
OSCC_197-N	386346714	375221775	2918924704	26 (0-158560)	92
OSCC_197-P	915619903	889367638	2920640142	64 (0-573049)	93
OSCC_210-N	393519071	382722533	2919360697	27 (0-185859)	92
OSCC_210-P	830222855	807795089	2920544055	58 (0-461774)	93
OSCC_211-N	322866971	311701506	2897672689	22 (0-200106)	91
OSCC_211-P	844643934	817507686	2900514495	60 (0-481086)	92
OSCC_212-N	397130798	385749997	2898284169	27 (0-167323)	92
OSCC_212-P	814229776	781577205	2900302408	54 (0-565159)	92
OSCC_3-N	378303675	376069529	2918185685	32 (0-362273)	92
OSCC_3-P	839907744	837578005	2919391479	62 (0-408077)	93
OSCC_4-N	477305679	474254134	2919182311	39 (0-491480)	93
OSCC_4-P	833465016	830303738	2919917777	63 (0-433400)	93
OSCC_5-N	347537017	305876211	2917640894	26 (0-342202)	92
OSCC_5-P	854767012	850582304	2919756766	63 (0-410069)	93
OSCC_13-N	378416345	376360225	2917938490	31 (0-316488)	92
OSCC_13-P	925739147	922427801	2919409080	68 (0-447011)	93
OSCC_14-N	403390602	401457204	2897526104	33 (0-620989)	92
OSCC_14-P	812990175	811199184	2898766287	64 (0-373671)	92
OSCC_16-N	494754748	475386122	2918360044	39 (0-3409332)	93
OSCC_16-P	860375832	846229571	2919288301	67 (0-6018342)	93
OSCC_22-N	436397957	435071016	2918506248	36 (0-449097)	92
OSCC_22-P	847534054	845265654	2919504306	69 (0-822102)	93
OSCC_22-M	927287216	924296048	2919939072	77 (0-997758)	93
OSCC_23-N	397980823	396481553	2897760598	34 (0-475044)	92
OSCC_23-P	810180189	807829905	2901098042	68 (0-876726)	92
OSCC_32-P	774639414	757139765	2899968515	63 (0-345860)	92
OSCC_35-R	780324905	767998023	2900172612	64 (0-316992)	92
OSCC_48-N	375767255	369591438	2898103612	31 (0-165002)	92
OSCC_48-P	850725232	837088281	2900218279	69 (0-358734)	92
OSCC_54-N	402921862	396241660	2919673327	30 (0-160316)	92
OSCC_54-P	837485611	822692414	2920964536	61 (0-274703)	93
OSCC_167-M	813877073	790771727	2921101091	55 (0-476934)	93
OSCC_168-N	406874408	394400861	2898645127	28 (0-201293)	92
OSCC_168-P	851624985	827514950	2900513959	61 (0-390844)	92
OSCC_24-N	434561783	431299568	2901515275	32 (0-359871)	92
OSCC_24-P	835992969	833682440	2920780865	69 (0-883369)	93
OSCC_25-N	333636628	329455827	2917919888	26 (0-91332)	91
OSCC_25-P	713570109	701048564	2920116588	57 (0-340841)	93
OSCC_25-M	693571175	681715672	2920006727	56 (0-286489)	93
OSCC_26-N	357937322	354572894	2895985584	16 (0-157714)	83
OSCC_26-P	706164066	696320612	2899879939	57 (0-233920)	92
OSCC_62-P	929167092	912984903	2921112047	70 (0-402589)	93
OSCC_38-M	883027212	867887565	2920267886	64 (0-445346)	93
OSCC_118-N	394182050	383964678	2918965448	27 (0-190505)	92
OSCC_118-M	868890686	843813340	2919207597	60 (0-597805)	92
OSCC_119-N	399516231	389459171	2898599241	28 (0-186001)	92
OSCC_119-P	879822696	855875558	2900676476	63 (0-397501)	92
OSCC_121-N	399696753	388975687	2918802902	26 (0-165202)	92
OSCC_121-P	861869961	836015450	2920365533	59 (0-599616)	93
OSCC_122-N	402515311	389242000	2920393949	27 (0-216324)	92
OSCC_122-P	818253183	796299868	2921570598	55 (0-391915)	93
OSCC_123-P	801606690	756816374	2901193729	52 (0-448218)	92
OSCC_124-P	810560757	788338626	2899868892	55 (0-398983)	92
OSCC_125-P	835331397	810580220	2920258529	58 (0-411659)	93
OSCC_126-P	841767360	817763835	2899508859	59 (0-491123)	92
OSCC_127-N	410806695	398658227	2919563240	28 (0-237467)	92
OSCC_127-P	846424260	821588160	2921154547	60 (0-516566)	93
OSCC_128-P	881211769	857664410	2900327856	63 (0-511233)	92
OSCC_129-N	403574869	391547364	2898290926	28 (0-254135)	92
OSCC_129-M	834267487	809342959	2900175254	57 (0-609935)	92
OSCC_130-N	397424291	385517496	2919805016	27 (0-193096)	92
OSCC_130-P	862366042	832880144	2921146347	62 (0-551941)	93
OSCC_131-N	402777100	390979242	2919360857	27 (0-185619)	92
OSCC_131-P	840779647	816229192	2920855543	58 (0-580556)	93
OSCC_132-P	832118252	807593916	2900515675	58 (0-524266)	92
OSCC_133-P	839948891	810506355	2900597626	58 (0-546430)	92
OSCC_134-P	852392821	825844157	2920556962	59 (0-638609)	93
OSCC_135-N	413224159	401259029	2898826215	28 (0-236179)	92
OSCC_135-P	856178046	830951247	2900642854	59 (0-529336)	92
OSCC_136-N	405725861	394455096	2899067128	27 (0-167593)	92
OSCC_136-P	859402176	832479512	2901034041	59 (0-528001)	92
OSCC_137-N	400726114	389036035	2907383418	27 (0-213668)	92
OSCC_137-P	821097000	795309515	2903535063	56 (0-611664)	92
OSCC_138-N	383185824	372325797	2919630905	26 (0-177434)	92
OSCC_138-P	826593491	801898360	2921054238	56 (0-487191)	93
OSCC_139-N	402543881	390706958	2919910556	27 (0-218097)	92
OSCC_139-P	846861770	821648238	2921035876	60 (0-626016)	93
OSCC_67-N	423079212	416781311	2919796839	32 (0-166280)	92
OSCC_67-R	884316591	869626716	2921040992	64 (0-396678)	93
OSCC_66-N	393625376	387721545	2919794798	30 (0-149673)	92
OSCC_66-R	851205563	838279743	2920867584	63 (0-411047)	93
OSCC_65-N	353866193	349095358	2919290559	27 (0-107571)	92
OSCC_65-P	896318349	879797224	2920971490	66 (0-438472)	93
OSCC_68-N	442965285	436248998	2919809117	33 (0-127645)	92
OSCC_68-P	868398532	853505927	2920904996	63 (0-320587)	93
OSCC_73-P	860729198	837407853	2900399340	60 (0-480879)	92
OSCC_213-P	861045488	809311257	2920463179	59 (0-507868)	93
