# Supplementary material for: The microbiome landscape of oral cancer in young patients
Source: JNCI Cancer Spectr. 2026 Apr 21;10(2):pkag022. doi: 10.1093/jncics/pkag022 (PMC13124277; doi:10.1093/jncics/pkag022)
Supplement: pkag022_Supplementary_Data [file pkag022_supplementary_data.zip › TableS2.xlsx]

## Sheet: TableS2
Patient	Sample ID	Young or old	Smoking	Condition	Primary Site	Gender	Tissue Type
Oral_1	Oral_1-N	Young	No	Healthy	Buccal Mucosa	Female	Healthy
Oral_2	Oral_2-N	Young	No	Healthy	Buccal Mucosa	Male	Healthy
Oral_3	Oral_3-N	Young	No	Healthy	Buccal Mucosa	Female	Healthy
Oral_4	Oral_4-N	Young	No	Healthy	Buccal Mucosa	Male	Healthy
Oral_5	Oral_5-N	Old	No	Healthy	Buccal Mucosa	Male	Healthy
Oral_6	Oral_6-N	Young	No	Healthy	Buccal Mucosa	Female	Healthy
Oral_7	Oral_7-N	Old	No	Healthy	Buccal Mucosa	Male	Healthy
Oral_8	Oral_8-N	Young	No	Healthy	Buccal Mucosa	Female	Healthy
Oral_9	Oral_9-N	Old	No	Healthy	Buccal Mucosa	Female	Healthy
Oral_10	Oral_10-N	Old	No	Healthy	Buccal Mucosa	Female	Healthy
OSCC_1	OSCC_1-N	Young	No	Normal	Tongue	Male	Normal
OSCC_1	OSCC_1-P	Young	No	Cancer	Tongue	Male	Cancer
OSCC_2	OSCC_2-N	Young	No	Normal	Tongue	Male	Normal
OSCC_2	OSCC_2-P	Young	No	Cancer	Tongue	Male	Cancer
OSCC_6	OSCC_6-N	Young	No	Normal	Tongue	Female	Normal
OSCC_6	OSCC_6-P	Young	No	Cancer	Tongue	Female	Cancer
OSCC_8	OSCC_8-N	Young	No	Normal	Tongue	Female	Normal
OSCC_8	OSCC_8-P	Young	No	Cancer	Tongue	Female	Cancer
OSCC_9	OSCC_9-N	Young	No	Normal	Tongue	Female	Normal
OSCC_9	OSCC_9-P	Young	No	Cancer	Tongue	Female	Cancer
OSCC_10	OSCC_10-N	Young	No	Normal	Tongue	Male	Normal
OSCC_10	OSCC_10-P	Young	No	Cancer	Tongue	Male	Cancer
OSCC_11	OSCC_11-N	Young	No	Normal	Floor of Mouth	Female	Normal
OSCC_11	OSCC_11-P	Young	No	Cancer	Floor of Mouth	Female	Cancer
OSCC_12	OSCC_12-N	Young	No	Normal	Tongue	Female	Normal
OSCC_12	OSCC_12-P	Young	No	Cancer	Tongue	Female	Cancer
OSCC_28	OSCC_28-N	Young	No	Normal	Tongue	Female	Normal
OSCC_28	OSCC_28-P	Young	No	Cancer	Tongue	Female	Cancer
OSCC_29	OSCC_29-N	Young	No	Normal	Tongue	Female	Normal
OSCC_29	OSCC_29-P	Young	No	Cancer	Tongue	Female	Cancer
OSCC_30	OSCC_30-P	Young	No	Cancer	Tongue	Female	Cancer
OSCC_34	OSCC_34-P	Young	No	Cancer	Tongue	Male	Cancer
OSCC_41	OSCC_41-N	Young	No	Normal	Tongue	Male	Normal
OSCC_41	OSCC_41-P	Young	No	Cancer	Tongue	Male	Cancer
OSCC_42	OSCC_42-N	Young	No	Normal	Buccal Mucosa	Male	Normal
OSCC_42	OSCC_42-P	Young	No	Cancer	Buccal Mucosa	Male	Cancer
OSCC_43	OSCC_43-N	Young	No	Normal	Tongue	Male	Normal
OSCC_43	OSCC_43-P	Young	No	Cancer	Tongue	Male	Cancer
OSCC_45	OSCC_45-N	Young	No	Normal	Tongue	Male	Normal
OSCC_45	OSCC_45-P	Young	No	Cancer	Tongue	Male	Cancer
OSCC_45	OSCC_45-R	Young	No	Cancer	Tongue	Male	Cancer
OSCC_46	OSCC_46-P	Young	No	Cancer	Tongue	Female	Cancer
OSCC_47	OSCC_47-N	Young	No	Normal	Gingiva	Female	Normal
OSCC_47	OSCC_47-P	Young	No	Cancer	Gingiva	Female	Cancer
OSCC_52	OSCC_52-P	Young	No	Cancer	Tongue	Female	Cancer
OSCC_53	OSCC_53-P	Young	No	Cancer	Tongue	Female	Cancer
OSCC_195	OSCC_195-N	Young	No	Normal	Tongue	Male	Normal
OSCC_195	OSCC_195-P	Young	No	Cancer	Tongue	Male	Cancer
OSCC_196	OSCC_196-P	Young	No	Cancer	Tongue	Female	Cancer
OSCC_197	OSCC_197-N	Young	No	Normal	Tongue	Male	Normal
OSCC_197	OSCC_197-P	Young	No	Cancer	Tongue	Male	Cancer
OSCC_210	OSCC_210-N	Young	No	Normal	Gingiva	Male	Normal
OSCC_210	OSCC_210-P	Young	No	Cancer	Gingiva	Male	Cancer
OSCC_211	OSCC_211-N	Young	No	Normal	Tongue	Female	Normal
OSCC_211	OSCC_211-P	Young	No	Cancer	Tongue	Female	Cancer
OSCC_212	OSCC_212-N	Young	No	Normal	Tongue	Female	Normal
OSCC_212	OSCC_212-P	Young	No	Cancer	Tongue	Female	Cancer
OSCC_3	OSCC_3-N	Young	Yes	Normal	Floor of Mouth	Male	Normal
OSCC_3	OSCC_3-P	Young	Yes	Cancer	Floor of Mouth	Male	Cancer
OSCC_4	OSCC_4-N	Young	Yes	Normal	Floor of Mouth	Male	Normal
OSCC_4	OSCC_4-P	Young	Yes	Cancer	Floor of Mouth	Male	Cancer
OSCC_5	OSCC_5-N	Young	Yes	Normal	Tongue	Male	Normal
OSCC_5	OSCC_5-P	Young	Yes	Cancer	Tongue	Male	Cancer
OSCC_13	OSCC_13-N	Young	Yes	Normal	Tongue	Male	Normal
OSCC_13	OSCC_13-P	Young	Yes	Cancer	Tongue	Male	Cancer
OSCC_14	OSCC_14-N	Young	Yes	Normal	Tongue	Female	Normal
OSCC_14	OSCC_14-P	Young	Yes	Cancer	Tongue	Female	Cancer
OSCC_16	OSCC_16-N	Young	Yes	Normal	Tongue	Male	Normal
OSCC_16	OSCC_16-P	Young	Yes	Cancer	Tongue	Male	Cancer
OSCC_22	OSCC_22-N	Young	Yes	Normal	Tongue	Male	Normal
OSCC_22	OSCC_22-P	Young	Yes	Cancer	Tongue	Male	Cancer
OSCC_22	OSCC_22-M	Young	Yes	Cancer	Tongue	Male	Cancer
OSCC_23	OSCC_23-N	Young	Yes	Normal	Gingiva	Female	Normal
OSCC_23	OSCC_23-P	Young	Yes	Cancer	Gingiva	Female	Cancer
OSCC_32	OSCC_32-P	Young	Yes	Cancer	Floor of Mouth	Female	Cancer
OSCC_35	OSCC_35-R	Young	Yes	Cancer	Floor of Mouth	Female	Cancer
OSCC_48	OSCC_48-N	Young	Yes	Normal	Tongue	Male	Normal
OSCC_48	OSCC_48-P	Young	Yes	Cancer	Tongue	Male	Cancer
OSCC_54	OSCC_54-N	Young	Yes	Normal	Gingiva	Male	Normal
OSCC_54	OSCC_54-P	Young	Yes	Cancer	Gingiva	Male	Cancer
OSCC_167	OSCC_167-M	Young	Yes	Cancer	Tongue	Male	Cancer
OSCC_168	OSCC_168-N	Young	Yes	Normal	Tongue	Female	Normal
OSCC_168	OSCC_168-P	Young	Yes	Cancer	Tongue	Female	Cancer
OSCC_24	OSCC_24-N	Old	No	Normal	Tongue	Male	Normal
OSCC_24	OSCC_24-P	Old	No	Cancer	Tongue	Male	Cancer
OSCC_25	OSCC_25-N	Old	No	Normal	Floor of Mouth	Male	Normal
OSCC_25	OSCC_25-P	Old	No	Cancer	Floor of Mouth	Male	Cancer
OSCC_25	OSCC_25-M	Old	No	Cancer	Floor of Mouth	Male	Cancer
OSCC_26	OSCC_26-N	Old	No	Normal	Tongue	Female	Normal
OSCC_26	OSCC_26-P	Old	No	Cancer	Tongue	Female	Cancer
OSCC_62	OSCC_62-P	Old	No	Cancer	Buccal Mucosa	Male	Cancer
OSCC_38	OSCC_38-M	Old	No	Cancer	Floor of Mouth	Male	Cancer
OSCC_118	OSCC_118-N	Old	No	Normal	Tongue	Male	Normal
OSCC_118	OSCC_118-M	Old	No	Cancer	Tongue	Male	Cancer
OSCC_119	OSCC_119-N	Old	No	Normal	Floor of Mouth	Female	Normal
OSCC_119	OSCC_119-P	Old	No	Cancer	Floor of Mouth	Female	Cancer
OSCC_121	OSCC_121-N	Old	No	Normal	Floor of Mouth	Male	Normal
OSCC_121	OSCC_121-P	Old	No	Cancer	Floor of Mouth	Male	Cancer
OSCC_122	OSCC_122-N	Old	No	Normal	Gingiva	Male	Normal
OSCC_122	OSCC_122-P	Old	No	Cancer	Gingiva	Male	Cancer
OSCC_123	OSCC_123-P	Old	No	Cancer	Buccal Mucosa	Female	Cancer
OSCC_124	OSCC_124-P	Old	No	Cancer	Tongue	Female	Cancer
OSCC_125	OSCC_125-P	Old	No	Cancer	Buccal Mucosa	Male	Cancer
OSCC_126	OSCC_126-P	Old	No	Cancer	Gingiva	Female	Cancer
OSCC_127	OSCC_127-N	Old	No	Normal	Floor of Mouth	Male	Normal
OSCC_127	OSCC_127-P	Old	No	Cancer	Floor of Mouth	Male	Cancer
OSCC_128	OSCC_128-P	Old	No	Cancer	Tongue	Female	Cancer
OSCC_129	OSCC_129-N	Old	No	Normal	Tongue	Female	Normal
OSCC_129	OSCC_129-M	Old	No	Cancer	Tongue	Female	Cancer
OSCC_130	OSCC_130-N	Old	No	Normal	Tongue	Male	Normal
OSCC_130	OSCC_130-P	Old	No	Cancer	Tongue	Male	Cancer
OSCC_131	OSCC_131-N	Old	No	Normal	Gingiva	Male	Normal
OSCC_131	OSCC_131-P	Old	No	Cancer	Gingiva	Male	Cancer
OSCC_132	OSCC_132-P	Old	No	Cancer	Floor of Mouth	Female	Cancer
OSCC_133	OSCC_133-P	Old	No	Cancer	Gingiva	Female	Cancer
OSCC_134	OSCC_134-P	Old	No	Cancer	Buccal Mucosa	Male	Cancer
OSCC_135	OSCC_135-N	Old	No	Normal	Tongue	Female	Normal
OSCC_135	OSCC_135-P	Old	No	Cancer	Tongue	Female	Cancer
OSCC_136	OSCC_136-N	Old	No	Normal	Tongue	Female	Normal
OSCC_136	OSCC_136-P	Old	No	Cancer	Tongue	Female	Cancer
OSCC_137	OSCC_137-N	Old	No	Normal	Tongue	Female	Normal
OSCC_137	OSCC_137-P	Old	No	Cancer	Tongue	Female	Cancer
OSCC_138	OSCC_138-N	Old	No	Normal	Buccal Mucosa	Male	Normal
OSCC_138	OSCC_138-P	Old	No	Cancer	Buccal Mucosa	Male	Cancer
OSCC_139	OSCC_139-N	Old	No	Normal	Gingiva	Male	Normal
OSCC_139	OSCC_139-P	Old	No	Cancer	Gingiva	Male	Cancer
OSCC_67	OSCC_67-N	Old	Yes	Normal	Tongue	Male	Normal
OSCC_67	OSCC_67-R	Old	Yes	Cancer	Tongue	Male	Cancer
OSCC_66	OSCC_66-N	Old	Yes	Normal	Tongue	Male	Normal
OSCC_66	OSCC_66-R	Old	Yes	Cancer	Tongue	Male	Cancer
OSCC_65	OSCC_65-N	Old	Yes	Normal	Buccal Mucosa	Male	Normal
OSCC_65	OSCC_65-P	Old	Yes	Cancer	Buccal Mucosa	Male	Cancer
OSCC_68	OSCC_68-N	Old	Yes	Normal	Gingiva	Male	Normal
OSCC_68	OSCC_68-P	Old	Yes	Cancer	Gingiva	Male	Cancer
OSCC_73	OSCC_73-P	Old	Yes	Cancer	Gingiva	Female	Cancer
OSCC_213	OSCC_213-P	Old	Yes	Cancer	Buccal Mucosa	Male	Cancer
