# Supplementary material for: The microbiome landscape of oral cancer in young patients
Source: JNCI Cancer Spectr. 2026 Apr 21;10(2):pkag022. doi: 10.1093/jncics/pkag022 (PMC13124277; doi:10.1093/jncics/pkag022)
Supplement: pkag022_Supplementary_Data [file pkag022_supplementary_data.zip › TableS3.xlsx]

## Sheet: TableS3
Species	Oral_1-N	Oral_2-N	Oral_3-N	Oral_4-N	Oral_5-N	Oral_6-N	Oral_7-N	Oral_8-N	Oral_9-N	Oral_10-N	OSCC_1-N	OSCC_1-P	OSCC_2-N	OSCC_2-P	OSCC_6-N	OSCC_6-P	OSCC_8-N	OSCC_8-P	OSCC_9-N	OSCC_9-P	OSCC_10-N	OSCC_10-P	OSCC_11-N	OSCC_11-P	OSCC_12-N	OSCC_12-P	OSCC_28-N	OSCC_28-P	OSCC_29-N	OSCC_29-P	OSCC_30-P	OSCC_34-P	OSCC_41-N	OSCC_41-P	OSCC_42-N	OSCC_42-P	OSCC_43-N	OSCC_43-P	OSCC_45-N	OSCC_45-P	OSCC_45-R	OSCC_46-P	OSCC_47-N	OSCC_47-P	OSCC_52-P	OSCC_53-P	OSCC_195-N	OSCC_195-P	OSCC_196-P
Fusobacterium nucleatum	0	0	3.77082	0	0	0	0	0	0	0.40102	0.92973	19.2637	9.88301	15.8861	8.39321	12.8937	0	0.62214	11.4681	26.1701	0	0	28.0721	51.8356	0.29237	7.14599	0.95185	7.08207	0.13301	14.7894	1.80432	11.2761	2.84577	2.17156	0	0	2.9243	5.02189	3.02998	0	0	0	6.66004	16.6594	0	38.0298	1.03867	0	0
Cutibacterium acnes	0	0	11.3246	10.2296	69.4102	2.51879	70.8023	9.28982	0	0	0	0	0	0.01495	0.20177	0	100	2.52448	1.15399	0.01515	0	3.54614	10.6875	1.38485	1.83565	3.78185	0	0	0	0	0	0	0	0	0	0	0	0	0	0	0	0	0	0	0	0	0	0	0
Prevotella melaninogenica	0	0	0	0	0	0	0	0	0	7.70235	0.66446	0.25631	0.17547	0.00173	1.0301	0	0	0.74385	8.19815	0	0	9.15592	0.16479	0	0	0	3.87131	0.04595	1.01093	0.61258	0.06229	0	6.16731	0	0	0	0.02312	0	1.90242	0	0	1.47169	0.42101	0.14443	0	0	2.57863	0	0
Streptococcus mitis	66.6062	0	0	1.3301	20.0811	1.33652	0	24.5158	22.5349	0.88906	0.00652	0	0	0.09017	0.07349	0.25535	0	0	0.43257	0.1002	0	0	0	0	1.97746	0	0.03582	0.00881	0.43117	5.22389	3.81858	0	0.17393	0	0	39.2985	0.18792	0.3957	0	0	0	0	0	0	0	0	0	0	0
Haemophilus parainfluenzae	0	0	4.96351	0	0	6.69035	25.0746	12.6778	0	0	0.02534	0.03046	0	0	0	0	0	17.1986	0	0.01362	0	0	0	0	4.02452	0	0.04479	0	0	0	0.11637	0	0	0	0	0	0.27122	24.9166	0.58827	2.98188	0	0	0	0	96.8792	0	0	0	0
Neisseria subflava	0	0	4.26575	4.68684	0	0	0	0	0	0	0.47765	0.08845	5.08473	0.30526	11.8225	2.41594	0	0.53435	0	0	0	0	0	0	0	0	1.66753	0.01449	0.69255	0.03228	0	0	0	0	0	0	10.9119	0.14605	0	0	0	0	0	0	0	0	11.829	0	0
Capnocytophaga leadbetteri	0	0	0	6.02461	0	0	0	0	0	0	0.06099	0.03118	5.34333	24.6415	8.58887	13.1523	0	5.48128	0	0	0	0	0	0	0	0	0.12527	0.02774	0.00271	6.40635	12.8345	0	5.16396	0.78013	0	0	0.12321	0	3.73947	24.3468	0	0	0.90679	0.01887	0	0.03284	0.65801	0	0
Haemophilus haemolyticus	33.3938	0	0	2.2721	0	38.9652	0	41.6313	0	42.0421	0.00472	0	0	0	0	0	0	0	0	0.03628	0	0	0	0	2.37675	0.55243	0.19627	1.21232	0	1.85487	0.08388	1.48138	0.59469	0	0	0	0.26456	0	0	0	0	0	0	5.13278	0	3.92301	0	0	0
Tannerella serpentiformis	0	0	0	0	0	0	0	0	0	0	1.93955	0.5799	0.29713	0.2402	2.71367	3.5491	0	0	0	0	0	0	0	0	0	0	0.14679	0.04114	0	0	0	0	0.01508	0.03059	0	0	0.07935	0.23407	0	0	0	0	1.52012	0.06007	0	0	1.73588	0	0
Neisseria sicca	0	0	0	21.9393	0	0	0	0	0	3.15342	0.05297	0.00126	0	0	17.4124	0	0	0	0.11839	4.35053	0	0	0	0	0	0	0.29279	0.27652	0	0	14.7539	0	0.04684	0	0	0	0.43491	4.18896	0	0	0	0	0	0.00535	0	0	0.24624	0	0
Alloprevotella sp oral taxon 473	0	0	0	0	0	0	0	0	0	0	0.04214	6.91611	19.9779	18.2092	0	0	0	0	5.14093	8.72516	0	0	0	0	0	0	0.26124	11.3718	0	0.61573	2.46158	0	6.74093	1.52403	0	0	0	0	4.08769	0	0	0	0.85341	0.48808	0	5.06166	0	0	0
Porphyromonas bobii	0	0	7.49307	11.3576	0	0	0	0	9.706	9.84643	0.00609	0	2.79725	0.01381	12.5893	0	0	0	0	0	0	0	0	1.28108	0	3.89365	4.95469	0.05972	0	1.54464	0.55668	0	8.22115	0.17221	0	0	35.6462	18.8689	7.88926	0	0	0	0	0	0	0	3.60467	0	0
Prevotella oris	0	0	0	0	0	0	0	0	0	0	0.00593	0.4078	0	0	0	0	0	0	0	1.18843	0	0	0.47042	2.06841	0.57237	0	0	0.17681	0	0	0	3.37223	0.01873	0.01636	0	2.90882	0	0	0	0	0	0	1.25622	0.04174	0	1.3721	0	0	0
Fusobacterium periodonticum	0	0	0	0	0	0	0	0	0	2.14329	7.18412	3.08005	0.96925	1.75538	0.01486	0	0	0.33375	0	0	0	0	0	0	0	0	23.9779	0.13268	11.864	1.20672	0	0	1.15523	0.30271	0	0	6.54369	9.01514	1.22274	0	0	0	0.28568	0	0	0	13.2773	0	0
Prevotella histicola	0	0	0	0	0	0	0	0	0	0	0	0	0	0	0	0	0	0	0	0	0	0	3.0019	0	46.183	22.6374	0.86626	0.00747	0	0	0	0.04018	0.01821	0	0	0	0.00594	0	0	0	0	0	0	0	0	0	0.30766	0	0
Porphyromonas endodontalis	0	0	0	0	0	0	0	0	0	0	0.95463	2.82111	0	0	0	0	0	0	0	0	0	0	0	0	0	0	0.31906	53.376	0	0.68229	0.62805	36.8971	0	0	0	0	0.00219	0	0	0	0	0	1.47097	3.02944	0	8.69593	0	0	0
Alloprevotella tannerae	0	0	0	0	0	0	0	0	0	0	0.00852	0	12.1482	0.5605	0.11981	0	0	0	4.8281	7.93477	0	0.60208	0	0	0	0	0.0064	0	0	0	0	0.43895	0.00464	0	0	0	0.03394	0	0	0	0	11.197	4.10144	1.21825	0	0	2.50472	0	0
Rothia mucilaginosa	0	0	0	0	0	0	0	0	4.96068	0	0	0	0	0	0.66781	0	0	0	0.42828	0	0	0	12.9548	0	2.9703	0	3.72916	0.04651	26.3657	1.4887	0.63722	0	3.78039	0	0	56.9354	1.48493	0	9.75693	0	0	0	0	0	0	0	0.52042	0	0
Veillonella parvula	0	0	0	0	0	0	0	0	0	0.36065	0	0	0.76904	0.49997	0	0	0	0	3.56024	0	0	0	0	0	0.63985	0	0.09742	0.00372	0	0	0	0	0.485	0	0	0	0.01168	1.76958	0.15122	0	0	0	0.29289	0.39044	0	0	0	0	0
Veillonella atypica	0	0	0	0	0	0	0	0	0	0	1.14727	0.34626	0	0	0.0116	0	0	2.30026	0	0	0	0	8.07015	0	4.95711	1.58996	0.64813	0.00694	0	0	0	0	1.30481	0	0	0	0.79509	1.20803	1.35536	0	0	0	0	0	0	0	0	0	0
Prevotella pallens	0	0	0	0	0	0	0	0	0	2.60405	16.3514	6.17817	0	0	0.12925	0	0	0.03766	0	0	0	0	0	0	0.11706	0	3.11051	0.02983	0	0	0.14988	0.01706	0.02886	0	0	0	0.28572	0	0	0	0	0	0	0	0	0	0.80148	0	0
Prevotella nanceiensis	0	0	0	0	0	0	0	0	0	0	0.00567	0	2.68687	0.16862	5.10068	0	0	0	0	0	0	0	0	0	0.7723	17.5706	0.00423	0	0.03652	1.0624	0.08762	0.01685	8.73432	0.01872	0	0	5.52535	0	3.57579	0	0	0	0	0	0	0	0.10929	0	0
Prevotella nigrescens	0	0	0	0	0	0	0	0	0	0	0.04394	0.40867	0	0	0	0	0	0	5.03524	7.27922	0	1.85216	0	0	0	0	0	1.02902	0	0.84013	0	0	0	0	0	0	0.00159	0	0	0	0	0	13.564	2.53376	0	2.60887	0	0	0
Aggregatibacter segnis	0	0	0	0.66831	0	0	0	0	0	0	1.00656	1.01819	1.55857	9.43284	0	0	0	0	1.97592	8.50695	0	0	13.3698	30.1138	0	0	1.06885	1.97088	0.01832	3.38657	0.38632	0	0	0	0	0	0	0	0	0	0	0	0.82688	0.24615	0	19.9455	0.07073	0	0
Veillonella dispar	0	0	0	0	0	0	0	0	0	0	0.12795	0.01854	4.39439	0.02392	0.3754	0	0	0.76612	0	0	0	0	5.62377	0	2.38539	1.94086	4.42427	0.04186	0.09161	0	0	0	6.80801	0.00609	0	0	1.63726	0	5.91906	0	0	0	0	0	0	0	0	0	0
Prevotella jejuni	0	0	0	0	0	0	0	0	0	3.95034	14.0074	5.43338	1.93076	0.00934	0	0	0	0.51442	0	0	0	0	0	0	0	0	0	0	0	0	0.73723	0.03246	0.23028	0.01524	0	0	0.20853	2.68491	0.5187	0	0	0	1.12606	0	0	0	0	0	0
Streptococcus parasanguinis	0	0	0	0	0	0	0	0	0	0	0.0142	0	0.45744	0.00182	0	0	0	0	1.75358	0	0	0	10.9622	0.65741	1.46276	0	2.82583	0.03735	0	0	0.0839	0	4.10099	0	0	0.85733	0.66957	0	4.12607	0	0	0	0	0	0	0	0	0	0
Prevotella salivae	0	0	0	0	0	0	0	0	0	0	2.48612	1.14651	0.52204	0.0023	0	0	0	1.41501	10.5813	0.00081	0	0	0	0	3.90944	0.44106	0.58373	0.00181	0	0	0	0	0.49668	0	0	0	0.05111	0	0	0	0	0	0	0	0	0	0.2763	0	0
Leptotrichia sp oral taxon 215	0	0	0	0	0	0	0	0	0	0	0.24184	0.03939	0	1.11018	4.58807	0	0	0	0	0.08886	0	0	0	0	0	0	0.34972	0	0	0.10533	0	0	0.72972	0.13891	0	0	5.30411	4.39152	0.46032	0	0	0	0.06822	0	0	0	8.15822	0	0
Streptococcus salivarius	0	0	0	0	0	0	0	0	0	0	0.00466	0	0	0	0	0	0	0	2.21355	0	0	0	0	0	1.57754	0.69166	0.07495	0	0	0	0	0	5.92537	0	0	0	0.00576	0	9.89631	0	0	0	0	0	0	0	0.13325	0	0
Capnocytophaga sputigena	0	0	0	0	0	0	0	0	0	0	0.01575	0	0	0.01754	0	0	0	6.09371	0	0.00898	0	0	0	0	0	0	0.36479	7.56099	0.03566	0.30952	2.68955	0	0	0	0	0	0.02213	0	0	0	0	0	0.02622	2.38194	0	0.00913	0	0	0
Veillonella rogosae	0	0	0	0	0	0	0	0	0	0	0	0	0.65573	0.00145	3.04294	0	0	0	0	0	0	0	0	0	0	0	7.16541	0.08479	3.30424	0.27045	0	0	1.72479	0	0	0	13.8533	0.06372	2.16998	0	0	0	0	0	0	0	4.04921	0	0
Streptococcus oralis	0	0	7.93179	0.83996	0	0	0	0	0	0	0.00646	0	0.26682	0.38231	0.01907	14.7499	0	0	2.18041	0.00923	0	0	0	0	0	0	0.04203	0.00518	0	0.79217	2.9228	0	0.3642	0.00161	0	0	0.16927	15.746	0.16734	0	0	0	0.00712	0	0	0	0	0	0
GGB1144 SGB1468	0	0	0	0	0	0	0	0	0	0	0.36334	0.16344	1.2541	0.14685	0.41317	0	0	0.05583	11.6711	1.00169	0	0	0	0	3.97851	0	4.83352	0.12875	0	0	0.08419	0	3.07813	0.08454	0	0	0	0	1.05322	0	0	0	0.3084	0	0	0	0	0	0
Leptotrichia wadei	0	0	0	0	0	0	0	0	0	0	7.53975	2.19603	0	0.24311	0	0	0	7.1794	0	0	0	0	0	0	0	0	1.86899	0.03557	0	0.10084	0.50712	0.02225	0.69456	3.59748	0	0	0	0	1.65456	0	0	0	0.07929	0	0	0	1.71376	0	0
Campylobacter concisus	0	0	0	0	0	0	0	0	0	0	0.48949	0.12733	0	0	0	0	0	0	0	0	0	0	0	0	0	0	5.32092	0.01231	0.10574	2.12742	0	0	1.18777	0	0	0	0.07307	0	0.59591	0	0	0	0	0	0	0	0.90582	0	0
Gemella morbillorum	0	0	16.5516	0	0	0	0	0	0	0	0.01043	0.25905	0	0	0	0	0	0	0.21216	0.45549	0	0	0	1.32033	0	0	0.01901	1.2603	0	0.1964	2.31743	0.29157	0.11051	0.01582	0	0	0.05132	2.18335	0	0	0	0	0.20276	0.13621	0	0.71201	0	0	0
GGB1144 SGB1469	0	0	0	0	0	0	0	0	0	0	0	0	0	0.00428	8.66503	0.72729	0	0	0	0	0	0	0	0	0	0	0	0	0.15026	0.72547	0.13952	0	0	0	0	0	3.12471	0.27936	0	0.37872	0	0	0	0	0	0	2.12085	0	0
Capnocytophaga gingivalis	0	0	0	0	0	0	0	0	0	0	0.01522	0	0	0	3.1558	0	0	0	0	0	0	0	0	1.00025	0	0	0.05976	0	0.12846	1.72343	0.02526	0	0.4855	0	0	0	0.38674	0	0	0	0	0	0	0	0	0	0.12648	0	0
Parvimonas micra	0	0	6.3525	0	0	0	0	0	0	0	0.07658	0	1.16955	0.47782	0	0	0	0	0.61299	1.27211	0	0	0	4.82353	0	0	0.55419	0.24349	0	0.52872	0	1.07791	0	0	0	0	0	0	0	0	0	0	0.14843	0.00733	0	1.75498	0.18462	0	0
Megasphaera micronuciformis	0	0	0	0	0	0	0	0	0	0	1.14569	0.32851	1.38914	0.00762	0	0	0	0.62107	2.82331	0.00211	0	0	0	0	3.39654	0	0.75998	0.00517	0	0	0	0	0	0	0	0	0.06262	0	0	0	0	0	0	0	0	0	0.226	0	0
Filifactor alocis	0	0	0	0	0	0	0	0	0	0	0.03299	0.78313	1.89391	0.94078	0	0	0	0	0	0	0	0	0	0	0	0	0	0.65849	0	0	0.69627	0	0.28744	2.83657	0	0	0	0	0	0	0	0	0.16099	1.88369	0	1.24925	0	0	0
Granulicatella SGB8255	0	0	0	0	0	0	0	0	0	0	0.00982	0	0.11756	0.00443	0.08812	0	0	0	0	0	0	0	0	0	0	0	4.44409	0.06629	0.33988	0	0.31114	0	5.37965	0	0	0	1.1371	0	6.58124	0	0	0	0	0	0	0	0.1175	0	0
Catonella SGB69305	0	0	0	0	0	0	0	0	0	0	0.06306	0.04213	3.98146	6.5465	0	0	0	0	0	0	0	0	0	0	0	0	0	0.55296	0	0	0.47761	0.745	0.02615	0.05421	0	0	0	0	0	0	0	0	1.00986	0.35119	0	0.16655	0	0	0
Gemella haemolysans	0	0	0	0	0	0	0	2.32595	0	0	0	0	0	0	0	0	0	0	0	0	0	0	0	0	0	0	0	0.00259	0.15679	0.80245	0.05839	0	0.38725	0.01485	0	0	0.00849	0	0.55	0	0	0	0	0	0	0	0	0	0
Solobacterium moorei	0	0	0	0	0	0	0	0	0	0	0	0.15693	0	0	0	0	0	0	0	0.03543	0	0	0	3.98155	0	0	0.00667	0.81796	0	0	0.13579	0	0.00525	0	0	0	0	0	0	0	0	0	0.11948	0.0483	0	0	0	0	0
Catonella massiliensis	0	0	0	0	0	0	0	0	0	0	0.23927	0.03354	0	0.0013	0.43552	0	0	0	0	0	0	0	0	0	0	0	0.54221	0.04857	0	0.32591	0	0	0.07356	0.00768	0	0	0.15656	0	0	0	0	0	0	0	0	0	0.02355	0	0
Peptostreptococcus stomatis	0	0	0	0	0	0	0	0	0	0	0.0218	0.06486	0	0	0	0	0	0	0	0	0	0.72207	0	0	0	0	0	0.22039	0	0.04347	0.40286	0.15778	0.43657	0.31365	0	0	0	0	0	0	0	0	0.55455	0.34353	0	0.36672	0	0	0
Selenomonas SGB5880	0	0	0	0	0	0	0	0	0	0	1.90037	0.62812	1.73714	0.02324	0	0	0	0.78953	0	0	0	0	0	0	0	0	0.0071	0	0	0	0	0	0	0	0	0	0	0	0	0	0	0	0	0	0	0	0.01059	0	0
Lancefieldella parvula	0	0	0	0	0	0	0	0	0	0	0.10601	0.01575	0.05208	0.00892	0	0	0	0	1.66038	0.02169	0	0	0	0	0.34571	0	0.08439	0	0	0	0	0.09965	0	0	0	0	0.01867	0	0	0	0	0	0	0	0	0	0.16002	0	0
Dialister pneumosintes	0	0	0	0	0	0	0	0	0	0	0.25905	0.26109	0	0.07687	0	0	0	0	0	0	0	0.67445	0	1.53317	0	0	0	0	0	0.08837	0.46569	1.59306	0.06183	0.02336	0	0	0.00711	0	0	0	0	0	0.0929	0.0028	0	2.3074	0	0	0
GGB1843 SGB2516	0	0	0	0	0	0	0	0	0	0	0	0	0	0.89225	0	0	0	0	0	0	0	0	0	0	0	0	0.24542	0.06421	0	0.5249	0.30547	0	0.04829	0.01041	0	0	0.01209	0	0	0	0	0	0	0	0	0	0	0	0
Selenomonas SGB5897	0	0	0	0	0	0	0	0	0	0	0.1099	0.02199	0	0.06634	0	0	0	0.17823	0	0	0	0	0	0	0	0	0	0	0	0	0	0	0	0.01648	0	0	0	0	0	0	0	0	0.27237	0.00528	0	0	0	0	0
[truncated: 87 more columns]
